# Supplementary material for: Radar-Based Control of a Helical Microswimmer in 3-Dimensional Space with Dynamic Obstacles
Source: Cyborg Bionic Syst. 2025 Jun 2;6:0158. doi: 10.34133/cbsystems.0158 (PMC12128585; doi:10.34133/cbsystems.0158)
Supplement: Supplementary 1 — Movies S1 to S3 [file cbsystems.0158.f1.zip]

Archive with 3 entries (3 files):
- Supplementary video 1.mp4
- Supplementary video 2.mp4
- Supplementary video 3.mp4
